# Supplementary material for: Multidimensional Criteria for Virtual Screening of PqsR Inhibitors Based on Pharmacophore, Docking, and Molecular Dynamics
Source: Int J Mol Sci. 2024 Feb 3;25(3):1869. doi: 10.3390/ijms25031869 (PMC10856439; doi:10.3390/ijms25031869)
Supplement: Supplementary file 1 [file ijms-25-01869-s001.zip]

Archive with 1 entries (1 files):
- ijms-2797586-supplementary.pdf
